# Supplementary material for: HDAC1 is involved in the destabilization of the HSF2 protein under nonstress and stress conditions
Source: Cell Stress Chaperones. 2025 May 1;30(4):100079. doi: 10.1016/j.cstres.2025.100079 (PMC12150047; doi:10.1016/j.cstres.2025.100079)
Supplement: Supplementary file 2 — Supplementary material [file mmc2.xlsx]

## Sheet: Feuil1
	Antibodies	species	Clone	reference	Manufacturer	WB	IP	IF	Validation
	Acetyl-lysine (Pan)	rabbit	pAb	#9441	Cell signalling Technology	1/1000		1/1000	AB_331805
	Actin	mouse	AC40	A3853	Sigma-Aldrich	1/4000			AB_262137
	Alexa Fluor 488	mouse		715-546-151	J.ImmunoRes			1/800
	Alexa Fluor 488	rabbit		A-11008	J.ImmunoRes			1/800
	Alexa Fluor 594	rabbit		A-11037	J.ImmunoRes			1/800
	CBP	rabbit IgG	D6C5	#7389	Cell signalling Technology	1/1000		1/100	AB_2616020
	CBP	rabbit	A-22	sc-369	Santa-Cruz	1/1000			AB_631006
	Cy3TM-3	mouse		715-165-150	J.ImmunoRes			1/800
	EP300/CBP	Mouse	pAb	sc-32244	Santa-Cruz			1/25	AB_628076
	EP300	rabbit	pAb	sc-584	Santa-Cruz	1/500		1/200	AB_2293429
	FABP7/BLBP	mouse	AT1D1	AM09059PU-S	Origen			1/400	AB_1652805
	Flag tag	mouse	M2	F1804	Sigma-Aldrich	1/1000	2µg		AB_262044
	GFP tag	mouse	IgG1	MAB2510	Millipore	1/1000			AB_94623
	GFP-Trap-A	mouse		gta-20	chromotek		25µL		AB_263135
	GST tag	mouse	IgG	AE001	Ab Clonal	1/2000	2.5µL		AB_2770403
	H3K18Ac	rabbit	pAb	GTX128943-S	Euromedex
	H3K27Ac	rabbit	pAb	pAb174050	Diagenode	1/1000
	HA tag	mouse	16B12	MMS101R	Covance	1/2000		36526	AB_291262
	HDAC1	rabbit	pAb	ab7028	Abcam	1/4000		1/900	AB_305705
	HRP mouse	mouse		115 035 135	J.ImmunoRes	1/50 000
	HRP mouse Fab	mouse	F(ab')2	115 036 072	J.ImmunoRes	1/50 000
	HRP rabbit	rabbit	IgG1	211 032 171	J.ImmunoRes	1/50 000
	HSC70	rat	mAb	ADI-SPA-815	Stressgen	1/1000			AB_10617277
	HSF1	rabbit	pAb	#4356	Cell signalling Technology	1/1000		1/800	AB_2861388
	HSF2	mouse	G11	sc-74529	Santa-Cruz	1/250	4µg		Mouse KO HSF2-/-
	HSF2	mouse	3E2	ab69621	abcam		4µg
	HSF2	rabbit	pAb	SFI57	Lea Sistonen Lab			1/600	(Ostling et al., 2007)
	HSP70	mouse	C92F3A-5	ADI-SPA-810	Stressgen	1/1000			AB_2039260
	HSP90	mouse	H9010	SMC-107	Stressmarq	1/3000			AB_2697870
	HSP110	mouse	58F12	NCL-HSP105	Leica Biosystem	1/10 000			AB_563775
	HuC/D	mouse	16A11	A21271	Thermoscientific			1/500	AB_221448
	IgG	mouse		I5381	sigma-Aldrich
	Myc tag	mouse	9B11	#2276	Cell signalling Technology	1/1000			AB_331783
	Myc-Trap-A	mouse		yta-20	chromotek		25µL		AB_2631369
	Nanog	rabbit	pAb	14295-1-AP	Proteintech			1/200	AB_1607719
	Nde1	rabbit		10233-1-AP	Proteintech	1/1500			AB_2149877
	Nestin	mouse	10C2	MA1-110	Invitrogen			1/200	AB_2536821
	N-cadherin	rabbit		22018-1-AP	Proteintech	1/2000			AB_2813891
	N-cadherin	mouse	GC4	C2542-100UL	Sigma			1/1000	AB_258801
	Oct-3/4	rabbit	EPR17929	Ab181557	Abcam			1/200	AB_2687916
	Pax 6	rabbit	pAb	12323-1-AP	Proteintech			1/500	AB_2159695
	PCNA	rabbit		PA5 #272-14	Thermoscientific	1/1000			AB_2544690
	Phospho-Histone H3	rat	HTA28	ab10543	Abcam			1/200	AB_2295065
	Snap	rabbit	pAb	P9310	NEB	1/1000			AB_10631145
	Sox 2	rabbit	pAb	ab97959	Abcam			1/200	AB_2341193
		Trap-A CTL		bab-20	Chromotek		25µL		AB_2827547
	Anti-TJP1/ZO-1	mouse	1A12	33-9100	FisherScientifique			1/1000	AB_2533147
	TBR1 coralite 594	mouse	IgG1-k	CL594-66564	Proteintech			1/500	AB_2529847
	Tuj-1	mouse	2G10	T8578	sigma-Aldrich			1/1000	AB_1841228
	Ubiquitin	mouse	FK2	BML-PW8810-0100	enzolifes sciences	1/500			AB_10541840

## Sheet: Feuil2
Antibodies	species	Clone	reference	Manufacturer	WB	IP	IF	Colonne1
Antibodies	species	Clone	reference	Manufacturer	WB	IP	IF	Validation
Acetyl-lysine (Pan)	rabbit	pAb	#9441	Cell signalling Technology	1/1000		1/1000	AB_331805
Actin	mouse	AC40	A3853	Sigma-Aldrich	1/4000			AB_262137
Alexa Fluor 488	mouse		715-546-151	J.ImmunoRes			1/800
Alexa Fluor 488	rabbit		A-11008	J.ImmunoRes			1/800
Alexa Fluor 594	rabbit		A-11037	J.ImmunoRes			1/800
CBP	rabbit IgG	D6C5	#7389	Cell signalling Technology	1/1000		1/100	AB_2616020
CBP	rabbit	A-22	sc-369	Santa-Cruz	1/1000			AB_631006
Cy3TM-3	mouse		715-165-150	J.ImmunoRes			1/800
EP300/CBP	Mouse	pAb	sc-32244	Santa-Cruz			1/25	AB_628076
EP300	rabbit	pAb	sc-584	Santa-Cruz	1/500		1/200	AB_2293429
FABP7/BLBP	mouse	AT1D1	AM09059PU-S	Origen			1/400	AB_1652805
Flag tag	mouse	M2	F1804	Sigma-Aldrich	1/1000	2µg		AB_262044
GFP tag	mouse	IgG1	MAB2510	Millipore	1/1000			AB_94623
GFP-Trap-A	mouse		gta-20	chromotek		25µL		AB_263135
GST tag	mouse	IgG	AE001	Ab Clonal	1/2000	2.5µL		AB_2770403
H3K18Ac	rabbit	pAb	GTX128943-S	Euromedex
H3K27Ac	rabbit	pAb	pAb174050	Diagenode	1/1000
HA tag	mouse	16B12	MMS101R	Covance	1/2000		36526	AB_291262
HDAC1	rabbit	pAb	ab7028	Abcam	1/4000		1/900	AB_305705
HRP mouse	mouse		115 035 135	J.ImmunoRes	1/50 000
HRP mouse Fab	mouse	F(ab')2	115 036 072	J.ImmunoRes	1/50 000
HRP rabbit	rabbit	IgG1	211 032 171	J.ImmunoRes	1/50 000
HSC70	rat	mAb	ADI-SPA-815	Stressgen	1/1000			AB_10617277
HSF1	rabbit	pAb	#4356	Cell signalling Technology	1/1000		1/800	AB_2861388
HSF2	mouse	G11	sc-74529	Santa-Cruz	1/250	4µg		Mouse KO HSF2-/-
HSF2	mouse	3E2	ab69621	abcam		4µg
HSF2	rabbit	pAb	SFI57	Lea Sistonen Lab (Ostling et al., 2007)			1/600	(Ostling et al., 2007)
HSP70	mouse	C92F3A-5	ADI-SPA-810	Stressgen	1/1000			AB_2039260
HSP90	mouse	H9010	SMC-107	Stressmarq	1/3000			AB_2697870
HSP110	mouse	58F12	NCL-HSP105	Leica Biosystem	1/10 000			AB_563775
HuC/D	mouse	16A11	A21271	Thermoscientific			1/500	AB_221448
IgG	mouse		I5381	sigma-Aldrich
Myc tag	mouse	9B11	#2276	Cell signalling Technology	1/1000			AB_331783
Myc-Trap-A	mouse		yta-20	chromotek		25µL		AB_2631369
Nanog	rabbit	pAb	14295-1-AP	Proteintech			1/200	AB_1607719
Nde1	rabbit		10233-1-AP	Proteintech	1/1500			AB_2149877
Nestin	mouse	10C2	MA1-110	Invitrogen			1/200	AB_2536821
N-cadherin	rabbit		22018-1-AP	Proteintech	1/2000			AB_2813891
N-cadherin	mouse	GC4	C2542-100UL	Sigma			1/1000	AB_258801
Oct-3/4	rabbit	EPR17929	Ab181557	Abcam			1/200	AB_2687916
Pax 6	rabbit	pAb	12323-1-AP	Proteintech			1/500	AB_2159695
PCNA	rabbit		PA5 #272-14	Thermoscientific	1/1000			AB_2544690
Phospho-Histone H3	rat	HTA28	ab10543	Abcam			1/200	AB_2295065
Snap	rabbit	pAb	P9310	NEB	1/1000			AB_10631145
Sox 2	rabbit	pAb	ab97959	Abcam			1/200	AB_2341193
	Trap-A CTL		bab-20	Chromotek		25µL		AB_2827547
Anti-TJP1/ZO-1	mouse	1A12	33-9100	FisherScientifique			1/1000	AB_2533147
TBR1 coralite 594	mouse	IgG1-k	CL594-66564	Proteintech			1/500	AB_2529847
Tuj-1	mouse	2G10	T8578	sigma-Aldrich			1/1000	AB_1841228
Ubiquitin	mouse	FK2	BML-PW8810-0100	enzolifes sciences	1/500			AB_10541840

## Sheet: Feuil3
Antibodies	species	Clone	reference	Manufacturer	WB	IP	IF	Validation
Acetyl-lysine (Pan)	rabbit	pAb	#9441	Cell signalling Technology	WB : 1:1000			RRID: AB_331805
Actin	mouse	AC40	A3853	Sigma-Aldrich	WB : 1:4000			RRID:AB_262137
Alexa Fluor 488	mouse		715-546-151	J.ImmunoRes			IF 1:800
Alexa Fluor 488	rabbit		A-11008	J.ImmunoRes			IF 1:800
Alexa Fluor 594	rabbit		A-11037	J.ImmunoRes			IF 1:800
Cy3TM-3	mouse		715-165-150	J.ImmunoRes			IF 1:800
EP300/CBP	mouse	pAb	sc-32244	Santa-Cruz			IF 1:25	RRID:AB_628076
Flag tag	mouse	M2	F1804	Sigma-Aldrich	WB : 1:1000			RRID:AB_262044
GFP tag	mouse	IgG1	MAB2510	Millipore	WB : 1:1000			RRID:AB_94623
GFP-Trap-A	mouse		gta-20	chromotek		IP: 25µL		RRID:AB_263135
H3K27Ac	rabbit	pAb	pAb174050	Diagenode	WB : 1:1000
HA tag	mouse	16B12	MMS101R	Covance	WB : 1:2000			RRID:AB_291262
HDAC1	mouse	CL0510	AMAB90781-100UL	Sigma-Aldrich			IF 1:200 mouse; 1:100 hCOs	RRID:AB_2665664
HDAC1	rabbit	pAb	ab7028	Abcam	WB : 1:4000			RRID:AB_305705
HDAC2	rabbit	EPR20117	ab219053	Abcam			IF 1:600 mouse; 1:100 hCOs	RRID:AB_732777
HDAC2	rabbit	pAb	ab7029	Abcam	WB : 1:4000			RRID:AB_305706
HRP mouse	mouse		115 035 135	J.ImmunoRes	WB : 1:50 000
HRP mouse Fab	mouse	F(ab')2	115 036 072	J.ImmunoRes	WB : 1:50 000
HRP rabbit	rabbit	IgG1	211 032 171	J.ImmunoRes	WB : 1:50 000
HSC70	rat	mAb	ADI-SPA-815	Stressgen	WB : 1:1000			RRID:AB_10617277
HSF1	rabbit	pAb	#4356	Cell signalling Technology	WB : 1:1000		IF:1/800	RRID:AB_2861388
HSF2	mouse	G11	sc-74529	Santa-Cruz	WB : 1:250			Mouse HSF2-/-KO (Suppl.8b)
HSF2	rabbit	pAb	SFI57	Lea Sistonen Lab (Ostling et al., 2007)			IF:1:600	Mouse HSF2-/-KO; Ostling et al., (2007)
HuC/D	mouse	16A11	A21271	Thermoscientific			IF:1:500	RRID: AB_221448
IgG	mouse		I5381	sigma-Aldrich
Myc tag	mouse	9B11	#2276	Cell signalling Technology	WB : 1:1000			RRID: AB_331783
Sox 2 DyLight™ 488	mouse	20G5	MA1-014-D488	Thermoscientific			IF:1:400	RRID: AB_2536668
Trap-A CTL			bab-20	Chromotek		IP: 25µL		RRID: AB_2827547
TBR1 coralite 594	mouse	IgG1-k	CL594-66564	Proteintech			IF:1:400	RRID: AB_2883604
Ubiquitin	mouse	FK2	BML-PW8810-0100	enzolifes sciences	WB : 1:500			RRID: AB_10541840
